# Supplementary material for: SINE Insertion May Act as a Repressor to Affect the Expression of Pig LEPROT and Growth Traits
Source: Genes (Basel). 2022 Aug 10;13(8):1422. doi: 10.3390/genes13081422 (PMC9407865; doi:10.3390/genes13081422)
Supplement: Supplementary file 1 [file genes-13-01422-s001.zip]

Archive with 1 entries (1 files):
- genes-1831450-supplementary.pdf
